# Supplementary material for: Loss of Brcc3 in Zebrafish Embryos Increases Their Susceptibility to DNA Damage Stress
Source: Int J Mol Sci. 2024 Nov 11;25(22):12108. doi: 10.3390/ijms252212108 (PMC11594080; doi:10.3390/ijms252212108)
Supplement: Supplementary file 1 [file ijms-25-12108-s001.zip]

Archive with 3 entries (2 files):
- supplementental Table S1.xlsx
- __MACOSX/
- __MACOSX/._supplementental Table S1.xlsx
