# Supplementary material for: Loss of Brcc3 in Zebrafish Embryos Increases Their Susceptibility to DNA Damage Stress
Source: Int J Mol Sci. 2024 Nov 11;25(22):12108. doi: 10.3390/ijms252212108 (PMC11594080; doi:10.3390/ijms252212108)
Supplement: Supplementary file 1 [file ijms-25-12108-s001.zip › supplementental Table S1.xlsx]

## Sheet: Sheet1
Quantitative real-time RT-PCR primer:	5’-3’
p53-forward	TTAAGTGATGTGGTGCCTGCCT
p53-reverse	AGCTTCTTTCCCTGTTTGGGCT
bbc3-forward	TCCCCTCCAGCTTAAGGAAT
bbc3-reverse	ATCCCAGAATCGTGATGTCC
pmaip1-forward	ATGGCGAAGAAAGAGCAAAC
pmaip1-reverse	CTCATCGCTTCCCCTCCATT
bida-forward	CGTTCTGTCTCAAGCTGCTG
bida-reverse	GCTGCCACATGCTGAAGTAA
caspase3-forward	GCATACTCTACTGTACCAGGTTATT
caspase3-reverse	CTCCAGTTCACTGCCATACTT
caspase8-forward	AAGACCTGATTCTGCGACTG
caspase8-reverse	TAGGCTGAGACACCTTTACG
brcc3-forward	CCGCACATCACAGTGTGGCCTTCGC
brcc3-reverse	CCTCTATAAAGCAGGAGAAGATGAG
β-actin-forward	ACAGGGAAAAGATGACACAG
β-actin-reverse	AGAGTCCATCACGATACCAG
Probes primer:	5’-3’
antisense-F	CTGTCAACGCGGTGCATTTAGAGTC
antisense-R	TGTAATACGACTCACTATAGGGCAATGCCGCCAGCTCTTGCGTCAGC
sense- F	TGTAATACGACTCACTATAGGGCTGTCAACGCGGTGCATTTAGAGTC
sense- R	CAATGCCGCCAGCTCTTGCGTCAGC
